# Supplementary material for: Angiotensin II Inhibits Adipogenic Differentiation and Promotes Mature Adipocyte Browning through the Corepressor CtBP1
Source: Biomedicines. 2022 Dec 4;10(12):3131. doi: 10.3390/biomedicines10123131 (PMC9775054; doi:10.3390/biomedicines10123131)
Supplement: Supplementary file 1 [file biomedicines-10-03131-s001.zip]

Archive with 1 entries (1 files):
- biomedicines-2027710-supplementary.pdf
